# Supplementary material for: Herbivorous insects independently evolved salivary effectors to regulate plant immunity by destabilizing the malectin-LRR RLP NtRLP4
Source: eLife. 2026 May 5;14:RP108737. doi: 10.7554/eLife.108737 (PMC13143284; doi:10.7554/eLife.108737)
Supplement: Figure 1—source data 2. [file elife-108737-fig1-data2.zip]

Archive with 3 entries (2 files):
- Figure 1—source data 2/
- Figure 1—source data 2/RbCL.jpg
- Figure 1—source data 2/α-BtRDP.tif
