# Supplementary material for: Herbivorous insects independently evolved salivary effectors to regulate plant immunity by destabilizing the malectin-LRR RLP NtRLP4
Source: eLife. 2026 May 5;14:RP108737. doi: 10.7554/eLife.108737 (PMC13143284; doi:10.7554/eLife.108737)
Supplement: Figure 2—source data 4. [file elife-108737-fig2-data4.zip]

Archive with 4 entries (3 files):
- Figure 2—source data 4/
- Figure 2—source data 4/RbCL.JPG
- Figure 2—source data 4/α-BtRDP-blot.tif
- Figure 2—source data 4/α-BtRDP-marker.jpg
