# Supplementary material for: Herbivorous insects independently evolved salivary effectors to regulate plant immunity by destabilizing the malectin-LRR RLP NtRLP4
Source: eLife. 2026 May 5;14:RP108737. doi: 10.7554/eLife.108737 (PMC13143284; doi:10.7554/eLife.108737)
Supplement: Figure 3—figure supplement 3—source data 4. [file elife-108737-fig3-figsupp3-data4.zip]

Archive with 8 entries (7 files):
- Figure 3—figure supplement 3—source data 4/
- Figure 3—figure supplement 3—source data 4/input-NtRLP4-blot.tif
- Figure 3—figure supplement 3—source data 4/input-NtRLP4-marker.jpg
- Figure 3—figure supplement 3—source data 4/IP-flag-blot.tif
- Figure 3—figure supplement 3—source data 4/ip-flag-marker.jpg
- Figure 3—figure supplement 3—source data 4/IP-NtRLP4-blot.tif
- Figure 3—figure supplement 3—source data 4/IP-NtRLP4-marker.jpg
- Figure 3—figure supplement 3—source data 4/RbcL.jpg
