# Supplementary material for: Herbivorous insects independently evolved salivary effectors to regulate plant immunity by destabilizing the malectin-LRR RLP NtRLP4
Source: eLife. 2026 May 5;14:RP108737. doi: 10.7554/eLife.108737 (PMC13143284; doi:10.7554/eLife.108737)
Supplement: Figure 3—figure supplement 4—source data 2. [file elife-108737-fig3-figsupp4-data2.zip]

Archive with 9 entries (8 files):
- Figure 3—figure supplement 4—source data 2/
- Figure 3—figure supplement 4—source data 2/input-flag-blot.tif
- Figure 3—figure supplement 4—source data 2/input-flag-marker.jpg
- Figure 3—figure supplement 4—source data 2/input-myc-blot.tif
- Figure 3—figure supplement 4—source data 2/input-myc-marker.jpg
- Figure 3—figure supplement 4—source data 2/IP-flag-blot.tif
- Figure 3—figure supplement 4—source data 2/IP-flag-marker.jpg
- Figure 3—figure supplement 4—source data 2/IP-myc-blot.tif
- Figure 3—figure supplement 4—source data 2/IP-myc-marker.jpg
