# Supplementary material for: Herbivorous insects independently evolved salivary effectors to regulate plant immunity by destabilizing the malectin-LRR RLP NtRLP4
Source: eLife. 2026 May 5;14:RP108737. doi: 10.7554/eLife.108737 (PMC13143284; doi:10.7554/eLife.108737)
Supplement: Figure 4—figure supplement 10—source data 2. [file elife-108737-fig4-figsupp10-data2.zip]

Archive with 6 entries (5 files):
- Figure 4—figure supplement 10—source data 2/
- Figure 4—figure supplement 10—source data 2/RbCL.jpg
- Figure 4—figure supplement 10—source data 2/α-flag-blot.tif
- Figure 4—figure supplement 10—source data 2/α-flag-marker.jpg
- Figure 4—figure supplement 10—source data 2/α-myc-blot.tif
- Figure 4—figure supplement 10—source data 2/α-myc-marker.jpg
